# Supplementary material for: HLA genotyping by next-generation sequencing of complementary DNA
Source: BMC Genomics. 2017 Nov 28;18:914. doi: 10.1186/s12864-017-4300-7 (PMC5704545; doi:10.1186/s12864-017-4300-7)
Supplement: Supplementary file 1 — The sequence of the primers for HLA typing system 01. (XLS 30 kb) [file 12864_2017_4300_MOESM1_ESM.xls]

## Sheet: Table S1
Table S1 The sequence of the primers for HLA typing system 01
Name of primers	sequence (5’- 3’)	Conserved rate 1 (%)	Nummber of types a	Nummber of types b	Conserved rate 2 (%)	Nummber of types c	Nummber of types d
A-1F	ACTCAGATTCTCCCCAGACG	99.3	1	145 e	100	0	67
A-1R	CCTCGCTCTGGTTGTAGTAGC	98.5	41	2735 f	100	0	225
A-2F	TGAAGGCCCASTCACAGAY	97.8	60	2735 f	100	0	225
A-2R	GBGTGGTGRGTCATATGYGT	98.5	15	990 g	100	0	145
A-3F	CAGTTGAGAGCCYACCTGSA	100	0	2735 f	100	0	225
A-3R	GGAAGAYRGCTCCCATCTCA	100	0	434 g	100	0	106
A-4F	CCTTCTGGARAGGAGCAGAG	100	0	434 g	100	0	145
A-4R	AGGTGCCTTTGCAGAAACAA	99.3	1	145 e	100	0	67
B-1F	CACCCACCCGGACTCARA	100	0	234 e	100	0	115
B-1R	GGCCTCGCTCTGGTTGTAGT	98.6	47	3453 f	99.2	3	360
B-2F	ARGAGGGGCCKGARTATT	98.7	46	3453 f	99.2	3	360
B-2R	CAGCKTSTCCTTCCCGTTCT	99.7	12	3453 f	100	0	359
B-3F	GAGTSGCTCCGCAGAYACC	98.3	60	3453 f	99.4	2	360
B-3R	AGCAACAATGCCCACGAT	99.8	1	573 g	100	0	170
B-4F	AAGCCCCTCACCCTGAGAT	99	6	573 g	99.6	1	231
B-4R	GCTGTCTCTCCACCTCCTCA	100	0	234 e	100	0	115
C-1F	GGACTCRSATTCTCCCCAGA	100	0	192 e	100	0	67
C-1R	CTCGCTCTGGTTGTAGTAGCC	98.2	41	2257 f	99.3	1	148
C-2F	CGCGGCTACTACAACCAGA	98.3	39	2257 f	100	0	148
C-2R	ACCTCAGGGTGGCCTCAT	98.8	8	658 g	100	0	83
C-3F	CAGYDSAGAGCCTACCTGGA	100	1	2257 f	100	0	72
C-3R	GATGGTRGGCTGGGAAGA	100	0	308 g	100	0	72
C-4F	TCTTCCCAGCCYACCATC	100	0	308 g	100	0	72
C-4R	ACAGGTCAGTGTGGGGACA	100	0	192 e	100	0	67
DRB1/3/4/5-1F	CCAGCATGGTGTGTCTGARG	100	0	53 e	100	0	51
DRB1/3/4/5-1R	RACTCGCCKCTGCACYGT	100	0	220 g	100	0	129
DRB1/3/4/5-2F	MCTGGAACAGCCAGAAGGAC	98.5	24	1561 f	98.9	4	362
DRB1/3/4/5-2R	ATCACCAGRRTCTGGAAGGT	100	0	208 g	100	0	125
DRB1/3/4/5-3F	GAAGAGAAGRCKGGGRTGGT	100	0	208 g	100	0	125
DRB1/3/4/5-3R	TTGTGGAAGAATRASWGCCARG	100	0	53 e	100	0	51
DQB1-1F	TGCCAGSTACATCAGATCCA	100	0	21 e	100	0	19
DQB1-1R	TCCTTCTGNCTVTTCCAGTA	98.5	9	591 g	98.5	1	68
DQB1-2F	CGCTTCBACAGCGACGTGG	96.3	22	594 f	100	0	70
DQB1-2R	CACCAGRRTCTGGAARGTCC	100	0	233 g	100	0	31
DQB1-3F	GAATGRYCAGGAGGAGACA	98.7	3	233 g	100	0	31
DQB1-3R	GCAGGCRTYACAGAARAGTG	100	0	21 e	100	0	19
DQA1-1F	CAGCTCAGAACACCAACTGC	100	0	28 e	100	0	22
DQA1-1R	GACCTCAGGAACCTCATTGG	100	0	46 g	100	0	29
DQA1-2F	CCCATGAATTTGATGGAGAT	100	0	52 f	100	0	32
DQA1-2R	GGAATGATCACTCTTGGAGAGG	100	0	46 g	100	0	29
DQA1-3F	AGTCACAGAAGGTGTTTCTGAGA	100	0	46 g	100	0	29
DQA1-3R	AGGATGGGATTCACAAKGG	100	0	28 e	100	0	22
DPB1-1F	TCATTTTGCCATCCTTTTCC	100	0	7 e	100	0	7
DPB1-1R	CCAGCTCGTAGTTGTGTCTG	100	0	344 f	100	0	74
DPB1-2F	GCGCTTCCTGGAGAGATACA	96.2	13	344 f	100	0	74
DPB1-2R	CCATTACGGATCAGGTWGGT	100	0	59 g	100	0	35
DPB1-3F	CCTGAATGGACAGGAGGAAA	100	0	59 g	100	0	35
DPB1-3R	GGARCCAGRTGCTAACRAAA	100	0	7 e	100	0	7
DPA1-1F	TCATCAATTATAGACCCCACAAC	100	0	5 e	100	0	5
DPA1-1R	GTCACCTCAGGGGGATCRT	100	0	38 f	100	0	38
DPA1-2F	AAGGAGACCGTCTGKCATCT	100	0	38 f	100	0	38
DPA1-2R	CCCTGCAGTCATAGAAGTCCTC	100	0	38 f	100	0	38
DPA1-3F	TCTTCCTGCCCAGAACAGAT	100	0	11 g	100	0	11
DPA1-3R	GGARCCAGRTGCTAACRAAA	100	0	5 e	100	0	5
	Mixed bases definitions: S：C, G Y：C, T R：A, G K：G, T M：A, C W：A, T B：G, T, C D：G, A, T V：A, C, G N：A, C, G, T
