# Supplementary material for: HLA genotyping by next-generation sequencing of complementary DNA
Source: BMC Genomics. 2017 Nov 28;18:914. doi: 10.1186/s12864-017-4300-7 (PMC5704545; doi:10.1186/s12864-017-4300-7)
Supplement: Supplementary file 3 — Comparison of the performance of automatic HLA typing. (XLS 28 kb) [file 12864_2017_4300_MOESM3_ESM.xls]

## Sheet: Table S2
Table S2. Comparison of the performance of automatic HLA typing.
	NGS platform	sample type	sample number	locus number		Total	A	B	C	DRB1	DRB3/4/5	DQB1	DQA1	DPB1	DPA1
HLA typing system 01	Ion Torrent PGM	RNA	30	11	HLA typing system 01 (alleles)	516	58	57	57	59	51	57	59	58	60
					Sanger sequencing (alleles)	532	60	60	60	60	52	60	60	60	60
					Accuracy (%)	97	96.7	95	95	98.3	98.1	95	98.3	96.7	100
Ozaki et al.	Ion Torrent PGM	genomic DNA	46	9	Program (alleles)	606	92	92	92	77	71	92	／	90	／
					PCR-SSOP (Luminex Technology) (alleles)	623	92	92	92	92	71	92	／	92	／
					Accuracy (%)	97.3	100	100	100	83.7	100	100	／	97.8	／
	NGS platform	sample type	sample number	locus number		Total	A	B	C	DRB1	DRB3/4/5	DQB1	DQA1	DPB1	DPA1
HLA typing system 01	Ion Torrent PGM	RNA	30	11	HLA typing system 01 (haplotypes)	28	27	27	29	27	28	29	29	30	28
					Sanger sequencing (haplotypes)	30	30	30	30	28	30	30	30	30	30
					Accuracy (%)	93.3	90	90	96.7	96.4	93.3	96.7	96.7	100	93.3
Nelson et al.	MiSeq	genomic DNA	336	11	Program (haplotypes)	317	326	312	334	306	330	335	274	335	317
					Sanger sequencing (haplotypes)	335	335	335	335	325	334	336	335	336	335
					Accuracy (%)	94.6	97.3	93.1	99.7	94.2	98.8	99.7	81.8	99.7	94.6
	NGS platform	sample type	sample number	locus number		Total	A	B	C	DRB1	DRB3/4/5	DQB1	DQA1	DPB1	DPA1
HLA typing system 01	Ion Torrent PGM	RNA	30	11	HLA typing system 01 (alleles)	516	58	57	57	59	51	57	59	58	60
					Sanger sequencing (alleles)	532	60	60	60	60	52	60	60	60	60
					Accuracy (%)	97	96.7	95	95	98.3	98.1	95	98.3	96.7	100
Lank et al.	GS Junior	RNA	A,B,C: 85, DRB: 78	7	Program (alleles)	720	160	157	151	150	102	／	／	／	／
					PCR-SSP (alleles)	805	170	170	170	156	139	／	／	／	／
					Accuracy (%)	89.4	94.1	92.4	88.8	96.2	73.4	／	／	／	／
