# Supplementary material for: HLA genotyping by next-generation sequencing of complementary DNA
Source: BMC Genomics. 2017 Nov 28;18:914. doi: 10.1186/s12864-017-4300-7 (PMC5704545; doi:10.1186/s12864-017-4300-7)
Supplement: Supplementary file 6 — Primers for PCR of circularized single-strand DNA. (XLS 34 kb) [file 12864_2017_4300_MOESM6_ESM.xls]

## Sheet: Table S3
Table S3. Primers for PCR of circularized single-strand DNA
Name of primers	sequence of P1 primer and conserved sequence for HLA-DPB1 locus (5’-3’)	Annealing temperature	Mapping position
P1-DPB1-No1	CCTCTCTATGGGCAGTCGGTGATGTGAGCAGCACCATCAGTAAC	53	97
P1-DPB1-No2	CCTCTCTATGGGCAGTCGGTGATGTAATTCTCTGGAGTGGCCCTG	55	134
P1-DPB1-No3	CCTCTCTATGGGCAGTCGGTGATTGTAGATGTATCTCTCCAGGAAGC	52	204
P1-DPB1-No4	CCTCTCTATGGGCAGTCGGTGATGTCCTTCTGGCTGTTCCAG	53	306
P1-DPB1-No5	CCTCTCTATGGGCAGTCGGTGATCCAGCTCGTAGTTGTGTCTG	53	363
P1-DPB1-No6	CCTCTCTATGGGCAGTCGGTGATCCAGCTCGTAGTTGTGTCTG	56	427
P1-DPB1-No7	CCTCTCTATGGGCAGTCGGTGATGGACTTGAATGCTGCCTGG	54	495
P1-DPB1-No8	CCTCTCTATGGGCAGTCGGTGATCCAGTCTCCATTACGGATCAGG	54	566
P1-DPB1-No9	CCTCTCTATGGGCAGTCGGTGATTGTGCTCCACTTGGCAG	53	639
P1-DPB1-No10	CCTCTCTATGGGCAGTCGGTGATCAGCTCCCGTCAATGTCTTACTC	55	717
P1-DPB1-No11	CCTCTCTATGGGCAGTCGGTGATGCAGATCCTCGTTGAACTTTCTTG	53	799
P1-DPB1-No12	CCTCTCTATGGGCAGTCGGTGATCACAGCAAATGCTTTTCCTAAGG	52	861
A primer	CCATCTCATCCCTGCGTGTC
